# Supplementary material for: mRNA-Loaded Lipid Nanoparticles Targeting Immune Cells in the Spleen for Use as Cancer Vaccines
Source: Pharmaceuticals (Basel). 2022 Aug 18;15(8):1017. doi: 10.3390/ph15081017 (PMC9415712; doi:10.3390/ph15081017)
Supplement: Supplementary file 1 [file pharmaceuticals-15-01017-s001.zip]

Archive with 1 entries (1 files):
- pharmaceuticals-1868567-supplementary.pdf
